# Supplementary material for: Frequency of Important CYP450 Enzyme Gene Polymorphisms in the Iranian Population in Comparison with Other Major Populations: A Comprehensive Review of the Human Data
Source: J Pers Med. 2021 Aug 18;11(8):804. doi: 10.3390/jpm11080804 (PMC8401584; doi:10.3390/jpm11080804)
Supplement: Supplementary file 1 [file jpm-11-00804-s001.zip]

Archive with 1 entries (1 files):
- jpm-1270394-supplementary.pdf
